# Supplementary material for: Ductus Venosus Agenesis in Fetuses: Epidemiological Data, Prenatal Findings, and Perinatal Outcomes—A Systematic Review
Source: J Clin Med. 2026 May 28;15(11):4174. doi: 10.3390/jcm15114174 (PMC13257748; doi:10.3390/jcm15114174)
Supplement: Supplementary file 1 [file jcm-15-04174-s001.zip]

Archive with 2 entries (2 files):
- PRISMA_2020_abstract_checklist 2.pdf
- PRISMA_2020_checklist 1.pdf
